# Supplementary material for: Development of a Multiplexed LC-MS/MS Assay for the Quantitation of Podocyte Injury Biomarkers Nephrin, Podocalyxin, and Podocin in Human Urine
Source: J Proteome Res. 2024 Dec 9;24(1):282–8. doi: 10.1021/acs.jproteome.4c00751 (PMC11705212; doi:10.1021/acs.jproteome.4c00751)
Supplement: Supplementary file 2 — pr4c00751_si_002.xlsx [file pr4c00751_si_002.xlsx]

## Sheet: SupT1
Chromatography gradient
Micro Pump Mobile Phases and Program	A: 25 mM ammonium formate.
	B: 0.50 % TFA in Water.
	C: 0.7 % FA, 3% Isopropyl alcohol (IPA) in water.
	D: 0.3 M ammonium formate.
		Retention Time (min)	Flow rate (mL/min)	%A	% B	%C	%D
	1	0	0.6	100	0	0	0
	2	0	0.6	100	0	0	0
	3	1	0.6	100	0	0	0
	4	1.15	0.2	0	0	0	100
	5	2.2	0.2	0	0	0	100
	6	2.2	0.2	0	100	0	0
	7	5.3	0.2	0	100	0	0
	8	5.4	1.5	0	0	100	0
	9	7.9	1.5	0	0	100	0
	10	7.9	1.5	100	0	0	0
	11	8.9	1.5	100	0	0	0
Loading Pump Mobile Phases and Program	A: 0.1% TFA in Water.
	B: 60/30/10 IPA/ACN /water, 0.1% formic acid (FA).
	C: 70/30 ACN/Water, 0.1 % FA.
		Retention Time (min)	Flow rate (µL/min)	%A	% B	% C
	1	0	400	0	100	0
	2	0.05	400	0	100	0
	3	1	400	0	100	0
	4	2.75	400	100	0	0
	5	3	400	100	0	0
	6	3.25	400	100	0	0
	7	9	20	100	0	0
	8	12.75	20	0	0	100
Nano Pump Mobile Phases and Program	A: 2% ACN in Water 0.1% FA.
	B: 90% ACN in Water 0.1% FA.
		Retention Time (min)	Flow rate (µL/min)	% B
	1	0	0.6	90
	2	0	0.6	90
	3	0.1	0.6	5
	4	4	0.6	5
	5	10.6	0.6	33
	6	11	0.6	90
Valve Switching (Column Oven NCS-3500RSC)		Retention Time (min)	Valve 2	Valve 3
		Initial	10_1	1_2
		2.9	10_1	10_1
		5.3	1_2	1_2
		11.5	10_1	1_2
Valve Switching (Column Oven TCC-3100)		Retention Time (min)	Valve 1
		Initial	6_1
Injection Volume		100 µL

## Sheet: SupT2
MS method; Transition (ID), Q1 mass, Q3 mass, retention time, declustering potential (DP) and collision energy (CE) voltage.
Scan type:	MRM
Duration:	14.030 min
Cycles:	915
Cycle:	0.92
MRM detection window:	90 seconds
Max Dwell:	250 ms
			Typical retention window
Q1 Mass (Da)	Q3 Mass (Da)	Retention Time (min)	start (min)	end (min)	ID	DP (Volts)	CE (Volts)
735.894	917.432	10.65	9.9	11.4	Nephrin.ELVLVTGPSDNQAK.+2y9.light	84.8	35.3
735.894	917.434	10.65	9.9	11.4	Nephrin.ELVLVTGPSDNQAK.+2y9.light	84.8	35.3
735.894	917.436	10.65	9.9	11.4	Nephrin.ELVLVTGPSDNQAK.+2y9.light	84.8	35.3
735.894	917.438	10.65	9.9	11.4	Nephrin.ELVLVTGPSDNQAK.+2y9.light	84.8	35.3
735.894	917.44	10.65	9.9	11.4	Nephrin.ELVLVTGPSDNQAK.+2y9.light	84.8	35.3
735.894	816.385	10.65	9.9	11.4	Nephrin.ELVLVTGPSDNQAK.+2y8.light	84.8	35.3
735.894	759.363	10.65	9.9	11.4	Nephrin.ELVLVTGPSDNQAK.+2y7.light	84.8	35.3
739.901	925.446	10.65	9.9	11.4	Nephrin.ELVLVTGPSDNQAK.+2y9.heavy	84.8	35.3
739.901	925.448	10.65	9.9	11.4	Nephrin.ELVLVTGPSDNQAK.+2y9.heavy	84.8	35.3
739.901	925.451	10.65	9.9	11.4	Nephrin.ELVLVTGPSDNQAK.+2y9.heavy	84.8	35.3
739.901	925.453	10.65	9.9	11.4	Nephrin.ELVLVTGPSDNQAK.+2y9.heavy	84.8	35.3
739.901	925.455	10.65	9.9	11.4	Nephrin.ELVLVTGPSDNQAK.+2y9.heavy	84.8	35.3
739.901	824.399	10.65	9.9	11.4	Nephrin.ELVLVTGPSDNQAK.+2y8.heavy	84.8	35.3
739.901	767.377	10.65	9.9	11.4	Nephrin.ELVLVTGPSDNQAK.+2y7.heavy	84.8	35.3
526.79	654.357	11.35	10.6	12.1	Nephrin.DGLLLGPDPR.+2y6.light	69.5	27.8
526.79	541.273	11.35	10.6	12.1	Nephrin.DGLLLGPDPR.+2y5.light	69.5	27.8
526.79	484.251	11.35	10.6	12.1	Nephrin.DGLLLGPDPR.+2y4.light	69.5	27.8
531.794	664.365	11.35	10.6	12.1	Nephrin.DGLLLGPDPR.+2y6.heavy	69.5	27.8
531.794	551.281	11.35	10.6	12.1	Nephrin.DGLLLGPDPR.+2y5.heavy	69.5	27.8
531.794	494.26	11.35	10.6	12.1	Nephrin.DGLLLGPDPR.+2y4.heavy	69.5	27.8
934.486	1018.5	12.65	11.9	13.4	Synaptopodin.VTPNPDLLDLVQTADEK.+2y9.light	99.2	42.5
934.486	903.478	12.65	11.9	13.4	Synaptopodin.VTPNPDLLDLVQTADEK.+2y8.light	99.2	42.5
934.486	691.326	12.65	11.9	13.4	Synaptopodin.VTPNPDLLDLVQTADEK.+2y6.light	99.2	42.5
938.493	1026.52	12.65	11.9	13.4	Synaptopodin.VTPNPDLLDLVQTADEK.+2y9.heavy	99.2	42.5
938.493	911.492	12.65	11.9	13.4	Synaptopodin.VTPNPDLLDLVQTADEK.+2y8.heavy	99.2	42.5
938.493	699.34	12.65	11.9	13.4	Synaptopodin.VTPNPDLLDLVQTADEK.+2y6.heavy	99.2	42.5
665.768	987.39	10.25	9.5	11	Podocalyxin.DDLDEEEDTHL.+2y8.light	79.7	32.8
665.768	872.363	10.25	9.5	11	Podocalyxin.DDLDEEEDTHL.+2y7.light	79.7	32.8
665.768	743.321	10.25	9.5	11	Podocalyxin.DDLDEEEDTHL.+2y6.light	79.7	32.8
669.276	994.407	10.25	9.5	11	Podocalyxin.DDLDEEEDTHL.+2y8.heavy	79.7	32.8
669.276	879.38	10.25	9.5	11	Podocalyxin.DDLDEEEDTHL.+2y7.heavy	79.7	32.8
669.276	750.338	10.25	9.5	11	Podocalyxin.DDLDEEEDTHL.+2y6.heavy	79.7	32.8
706.818	999.438	8.9	8.15	9.65	Podocalyxin.LGDQGPPEEAEDR.+2y9.light	82.6	34.3
706.818	942.416	8.9	8.15	9.65	Podocalyxin.LGDQGPPEEAEDR.+2y8.light	82.6	34.3
706.818	845.364	8.9	8.15	9.65	Podocalyxin.LGDQGPPEEAEDR.+2y7.light	82.6	34.3
711.822	1009.45	8.9	8.15	9.65	Podocalyxin.LGDQGPPEEAEDR.+2y9.heavy	82.6	34.3
711.822	952.425	8.9	8.15	9.65	Podocalyxin.LGDQGPPEEAEDR.+2y8.heavy	82.6	34.3
711.822	855.372	8.9	8.15	9.65	Podocalyxin.LGDQGPPEEAEDR.+2y7.heavy	82.6	34.3
671.354	1031.54	10.35	9.6	11.1	Podocin.APAATVVDVDEVR.+2y9.light	80.1	33
671.354	930.489	10.35	9.6	11.1	Podocin.APAATVVDVDEVR.+2y8.light	80.1	33
671.354	831.421	10.35	9.6	11.1	Podocin.APAATVVDVDEVR.+2y7.light	80.1	33
676.358	1041.55	10.35	9.6	11.1	Podocin.APAATVVDVDEVR.+2y9.heavy	80.1	33
676.358	940.497	10.35	9.6	11.1	Podocin.APAATVVDVDEVR.+2y8.heavy	80.1	33
676.358	841.429	10.35	9.6	11.1	Podocin.APAATVVDVDEVR.+2y7.heavy	80.1	33
707.384	1205.69	10.95	10.2	11.7	Podocin.TQGSLPFPSPSKPVEPLNPK.+3y11.light	82.7	36.1
707.384	893.509	10.95	10.2	11.7	Podocin.TQGSLPFPSPSKPVEPLNPK.+3y8.light	82.7	36.1
707.384	568.345	10.95	10.2	11.7	Podocin.TQGSLPFPSPSKPVEPLNPK.+3y5.light	82.7	36.1
710.056	1213.7	10.95	10.2	11.7	Podocin.TQGSLPFPSPSKPVEPLNPK.+3y11.heavy	82.7	36.1
710.056	901.523	10.95	10.2	11.7	Podocin.TQGSLPFPSPSKPVEPLNPK.+3y8.heavy	82.7	36.1
710.056	576.359	10.95	10.2	11.7	Podocin.TQGSLPFPSPSKPVEPLNPK.+3y5.heavy	82.7	36.1

## Sheet: SupT3
Calibration curve range for each study analyte
	Nephrin.DGLLLGPDPR and ELVLVTGPSDNQAK	Podocalyxin. DDLDEEEDTHL and LGDQGPPEEAEDR	Podocin.APAATVVDVDEVR and TQGSLPFPSPSKPVEPLNPK; and Synaptopodin VTPNPDLLDLVQTADEK
	Range: 7 to 0.0038 nM	Range: 40 to 0.0217 nM	Range: 10 to 0.0054 nM
STD	nM	nM	nM
12	7	40	10
11	2.33333	13.3333	3.33333
10	0.777778	4.44444	1.11111
9	0.259259	1.48148	0.37037
8	0.0864198	0.493827	0.123457
7	0.0288066	0.164609	0.0411523
6	0.0192044	0.109739	0.0274348
5	0.0128029	0.0731596	0.0182899
4	0.00853528	0.0487731	0.0121933
3	0.00569019	0.0325154	0.00812884
2	0.00379346	0.0216769	0.00541923
1	0	0	0

## Sheet: SupT4
Quality control samples (QC)
QC ID	Description	Pool samples reference	Analyte concentration	Volume (µL)	Storage
QC-A	Pool of five longitudinal urine samples from healthy volunteer	sample pool: 4 am collection, 8hr collection, Spot1 collection, Spot2 collection, Spot3 collection.	Endogenous QC	100	-80oC
QC-B	Pool of clarified control and diabetic nephropathy urine consisting of four commercially sourced samples (BioIVT, Westbury, NY, USA).	Vendor code: BRH793281 BRH793282 BRH793283 BRH793290	Endogenous QC	100	-80oC
QC-C	Synthetic SIL peptide standards are spiked into an aliquot of QC-B.	NA	High spike QC QC-B +0.066 nM nephrin, +1 nM podocin, synaptopodin and podocalyxin	100	Prepared on the day of the assay.

## Sheet: SupT5
Three-day validation results (A) Nephrin (B) Podocalyxin (C) Podocin and (D) Synaptopodin. Samples were run in sextuplicate, intra- and inter-plate analysis results, curve fitting, LLOQ, ULOQ, carryover analysis.
	ASSAY PERFORMANCE
A	Nephrin-ELVLVTGPSDNQAK
				QC-A			QC-B			QC-C				intra-plate		Nephrin	podocalyxin	podocin
	Target Concentration (nM)			0.00675142			0.006601			0.072601				max intra-plate CV%		27.191	14.0956	20.6591
	Target Range													min intra-plate CV%		6.97896	2.11669	5.35434
	Plate			1	2	3	1	2	3	1	2	3		max intra-plate RE		0.105796	0.0902519	0.161437
	Replicate 1			0.00691208	0.00519392	0.00925373	0.00700311	0.00650492	0.0071957	0.0829073	0.0606855	0.0775126		min intra-plate RE		-0.0815641	-0.103647	-0.160703
	Replicate 2			0.00625958	0.00747209	0.00691338	0.00783739	0.00750329	0.00530177	0.0845213	0.0766398	0.0775126		inter-plate
	Replicate 3			0.00720033	0.00634889	0.00490282	0.00543991	0.00549052	0.00702963	0.0814391	0.0792128	0.0858362		max inter plate CV		0.1716	0.120701	0.199528
	Replicate 4			0.00852	0.00694176	NA	0.00770089	0.00475675	0.0065812	0.0855477	0.0719407	0.0867944		min inter plate CV		0.0912091	0.104014	0.117221
	Replicate 5			0.00654792	0.00658293	0.0049527	0.008732	0.00689496	0.00623234	0.0779116	0.077851	0.0803977		max inter plate RE		0.069846	0	0
	Replicate 6			0.00742787	0.0063957	0.00707945	0.0067907	0.00522514	0.00659781	0.0693644	0.0699673	0.0720519		min inter plate RE		0	-0.0380302	-0.0298574
	Total Replicates / Plate			6	6	5	6	6	6	6	6	6
	Intra-Plate Analysis
	Mean			0.00714463	0.00648922	0.00662042	0.00725067	0.0060626	0.00648974	0.0802819	0.0727162	0.0800176
	Variance			6.33685e-07	5.77173e-07	3.24058e-06	1.2586e-06	1.13958e-06	4.57484e-07	3.57487e-05	4.73725e-05	3.11855e-05
	CV (%)			11.1418	11.7074	27.191	15.4727	17.6082	10.4222	7.44753	9.46524	6.97896
	RE (%)			0.058241	-0.0388371	-0.0194039	0.0984192	-0.0815641	-0.0168551	0.105796	0.00158673	0.102155
	Inter-Plate Analysis
	Mean			0.00675142			0.006601			0.0776719
	Mean Intra-Plate Variance			1.48381e-06			9.51889e-07			3.81022e-05
	Inter-Plate Variance Component			-1.41585e-07			2.03514e-07			1.20863e-05
	Total Variance			1.34223e-06			1.1554e-06			5.01885e-05
	CV (%)			0.1716			0.162838			0.0912091
	RE (%)			0			0			0.069846
	Plate			1	2	3
	Regression			Sigmoidal	Sigmoidal	Sigmoidal
	Weighting Fact			1/x^2	1/x^2	1/x^2
	ULOQ:			7	7	7
	LLOQ:			0.00379346	0.00379346	0.00379346
	Carry Over Factor:			0.00156692	0	0.000938454
	Max Carryover :			0.00864366	0.00977926	0.0114089
	STD and QCs with values <LLOQ, CV or RE > ±30%:						Plate1: STD3-R1, QCB-R5 Plate2: STD2-R2 Plate3: STD2-R2, QCA-R1, QCA-R4
B	Podocalyxin-LGDQGPPEEAEDR
				QC-A			QC-B			QC-C
	Target Concentration (nM)			0.0892055			0.233461			1.23346
	Target Range
	Plate			1	2	3	1	2	3	1	2	3
	Replicate 1			0.090682	0.0854726	0.0982529	0.256312	0.215634	0.227341	1.35597	1.04691	1.11767
	Replicate 2			0.0911494	0.0808701	0.0843216	0.256312	0.198434	0.251119	1.40399	1.10479	1.08674
	Replicate 3			0.10423	0.0931421	0.0741681	0.277143	0.221366	0.255081	1.32316	1.14395	1.10414
	Replicate 4			0.101195	0.0745407	0.0735707	0.240094	0.217545	0.229323	1.35597	1.10665	1.15436
	Replicate 5			0.0958222	0.0737735	0.091686	0.234067	0.200345	0.229323	1.20238	1.20912	1.11187
	Replicate 6			0.0951214	0.105218	0.092482	0.263259	0.202257	0.227341	1.25078	1.18306	1.09641
	Total Replicates / Plate			6	6	6	6	6	6	6	6	6
	Intra-Plate Analysis
	Mean			0.0963666	0.0855029	0.0857469	0.254531	0.209263	0.236588	1.31537	1.13241	1.11187
	Variance			2.93059e-05	0.000145254	0.000104279	0.000244204	0.00010031	0.000165939	0.0056298	0.00346386	0.000553887
	CV (%)			5.6176	14.0956	11.9091	6.13953	4.78606	5.44479	5.70423	5.19727	2.11669
	RE (%)			0.0802772	-0.0415061	-0.0387711	0.0902519	-0.103647	0.0133949	0.0664098	-0.0819214	-0.0985791
	Inter-Plate Analysis
	Mean			0.0892055			0.233461			1.18655
	Mean Intra-Plate Variance			9.29461e-05			0.000170151			0.00321585
	Inter-Plate Variance Component			2.29856e-05			0.000491269			0.012016
	Total Variance			0.000115932			0.000661419			0.0152319
	CV (%)			0.120701			0.11016			0.104014
	RE (%)			0			0			-0.0380302
	Plate			1	2	3
	Regression			Sigmoidal	Sigmoidal	Sigmoidal
	Weighting Fact			1/x^2	1/x^2	1/x^2
	ULOQ:			40	40	40
	LLOQ:			0.0216769	0.0216769	0.0216769
	Carry Over Factor:			0.00195876	0	0.00176354
	Max Carryover :			0.041919	0.0543641	0.0212142
	STD and QCs with values <LLOQ, CV or RE > ±30%:						Plate2: STD2-R1
C	Podocin-APAATVVDVDEVR
				QC-A			QC-B			QC-C
	Target Concentration (nM)			0.00962184			0.0210076			1.02101
	Target Range
	Plate			1	2	3	1	2	3	1	2	3
	Replicate 1			0.0112654	0.00807147	0.0113282	0.0251634	0.015107	0.01885	1.10527	0.946781	0.899871
	Replicate 2			0.0109953	0.010297	0.00956831	0.0248938	0.0231602	0.0213359	1.15984	0.918942	0.79813
	Replicate 3			0.0113329	0.0114397	0.00805092	0.0232756	0.01643	0.0201234	1.15984	0.924514	0.967271
	Replicate 4			0.00836166	0.00867301	0.00920415	0.0239499	0.015889	0.0185468	1.10527	0.996747	0.933613
	Replicate 5			0.007078	0.00861286	0.00908277	0.028466	0.0198557	0.0227908	0.995372	1.02996	0.894239
	Replicate 6			0.012751	0.00951512	0.00756531	0.0206455	0.015348	0.0243061	1.08094	1.03548	0.877329
	Total Replicates / Plate			6	6	6	6	6	6	6	6	6
	Intra-Plate Analysis
	Mean			0.0102974	0.00943487	0.00913328	0.024399	0.0176316	0.0209922	1.10109	0.975404	0.895076
	Variance			4.52561e-06	1.57682e-06	1.72892e-06	6.58443e-06	1.03162e-05	5.13175e-06	0.00370434	0.0027276	0.00328689
	CV (%)			20.6591	13.3093	14.3966	10.5169	18.2166	10.7913	5.52755	5.35434	6.40521
	RE (%)			0.0702081	-0.019432	-0.0507761	0.161437	-0.160703	-0.000734405	0.0784339	-0.0446653	-0.123341
	Inter-Plate Analysis
	Mean			0.00962184			0.0210076			0.990523
	Mean Intra-Plate Variance			2.61045e-06			7.34413e-06			0.00323961
	Inter-Plate Variance Component			-7.00792e-08			1.02255e-05			0.0102419
	Total Variance			2.54037e-06			1.75697e-05			0.0134815
	CV (%)			0.16565			0.199528			0.117221
	RE (%)			0			0			-0.0298574
	Plate			1	2	3
	Regression			Sigmoidal	Sigmoidal	Sigmoidal
	Weighting Fact			1/x^2	1/x^2	1/x^2
	ULOQ:			10	10	10
	LLOQ:			0.00541923	0.00541923	0.00541923
	Carry Over Factor:			0.00108818	0	0.00145746
	Max Carryover :			0.00719621	0.0131901	0.0739734
	STD and QCs with values <LLOQ, CV or RE > ±30%:						Plate1: STD2-R2, QCA-R6, QCB-R5 Plate2: STD2-R1 Plate3: STD2-R2
D	Synaptopodin-VTPNPDLLDLVQTADEK
				QC-A			QC-B			QC-C
	Target Concentration (nM)			ND			ND			1
	Target Range
	Plate			1	2	3	1	2	3	1	2	3
	Replicate 1			0	0	0	0	0	0	0.713584	0.681972	0.719272
	Replicate 2			0	0	0	0	0	0	0.694805	0.697141	0.719272
	Replicate 3			0	0	0	0	0	0	0.773561	0.825274	0.821459
	Replicate 4			0	0	0	0	0	0	0.689168	0.692087	0.902311
	Replicate 5			0	0	0	0	0	0	0.706074	0.750074	0.838484
	Replicate 6			0	0	0	0	0	0	0.704197	0.797758	0.898057
	Total Replicates / Plate			6	6	6	6	6	6	6	6	6
	Intra-Plate Analysis
	Mean			0	0	0	0	0	0	0.713565	0.740718	0.816476
	Variance			0	0	0	0	0	0	0.0009381	0.00364117	0.00668591
	CV (%)			0	0	0	0	0	0	4.29231	8.14644	10.0147
	RE (%)			NA	NA	NA	NA	NA	NA	NA	NA	NA
	Inter-Plate Analysis
	Mean			0.00103762			0.00103762			0.756919
	Mean Intra-Plate Variance			0.00103762			0.0114607			0.00375506
	Inter-Plate Variance Component			0.000306209			0.00128072			0.00221869
	Total Variance			0.00134382			0.0127414			0.00597375
	CV (%)			0.00103762			0.00103762			0.102111
	RE (%)			NA			NA			-0.243081
	Plate			1	2	3
	Regression			Sigmoidal	Sigmoidal	Sigmoidal
	Weighting Fact			1/x^2	1/x^2	1/x^2
	ULOQ:			10	10	10
	LLOQ:			0.0274348	0.0274348	0.0274348
	Carry Over Factor:			0.00643015	0	0.000206769
	Max Carryover :			0.2709	0.000407015	0.00435122
	STD and QCs with values <LLOQ, CV or RE > ±30%						Plate1: STD2-R1, STD3-R1, STD4-R1, STD5-R1, STD6-R1, STD8-R1, STD2-R2, STD3-R2, STD4-R2, STD5-R2, STD6-R2, STD7-R2, STD8-R2 Plate2: STD2-R1, STD3-R1, STD4-R1, STD5-R1, STD7-R1, STD2-R2, STD3-R2, STD4-R2, STD5-R2, STD7-R2, STD8-R2 Plate3: STD2-R1, STD3-R1, STD4-R1, STD5-R1, STD7-R1, STD2-R2, STD3-R2, STD4-R2, STD5-R2, STD6-R2, STD7-R2

## Sheet: SupT6
Analyte recovery in FSGS matrix samples of low (L-FSGS) and high (H-FSGS) protein concentration
	Nephrin						Podocalyxin						Podocin
	Sample		measured	Average			Sample		measured	Average			Sample		measured	Average
	L-FSGSpool_neat		0.00391057	0.00474123			L-FSGSpool_neat		0.0485713	0.0523178			L-FSGSpool_neat		0.00755115	0.00696795
	L-FSGSpool_neat		0.00425085				L-FSGSpool_neat		0.058874				L-FSGSpool_neat		0.00768624
	L-FSGSpool_neat		0.00606228				L-FSGSpool_neat		0.0495082				L-FSGSpool_neat		0.00566646
	H-FSGSpool_neat		0.00495403	0.00525262			H-FSGSpool_neat		0.0558306	0.0527078			H-FSGSpool_neat		0.0150456	0.0124129
	H-FSGSpool_neat		0.00501477				H-FSGSpool_neat		0.0577035				H-FSGSpool_neat		0.0109953
	H-FSGSpool_neat		0.00578906				H-FSGSpool_neat		0.0445892				H-FSGSpool_neat		0.0111979
	Sample + Spike (0.066 nM)		measured	Expected	RE		Sample + Spike (1 nM)		measured	Expected	RE		Sample + Spike (1 nM)		measured	Expected	RE
	L-FSGSpool_spk		0.0836411	0.0707412	0.182352		L-FSGSpool_spk		1.18255	1.05232	0.123753		L-FSGSpool_spk		1.07484	1.00697	0.0674061
	L-FSGSpool_spk		0.0699549	0.0707412	-0.011116		L-FSGSpool_spk		1.19577	1.05232	0.136321		L-FSGSpool_spk		1.23825	1.00697	0.229684
	L-FSGSpool_spk		0.0765874	0.0707412	0.0826411		L-FSGSpool_spk		1.16931	1.05232	0.111176		L-FSGSpool_spk		1.14774	1.00697	0.139796
	H-FSGSpool_spk		0.0751151	0.0712526	0.0542086		H-FSGSpool_spk		1.11849	1.05271	0.0624908		H-FSGSpool_spk		0.983098	1.00697	-0.0237052
	H-FSGSpool_spk		0.0703976	0.0712526	-0.0119994		H-FSGSpool_spk		1.13176	1.05271	0.0750961		H-FSGSpool_spk		1.23224	1.00697	0.223711
	H-FSGSpool_spk		0.0861341	0.0712526	0.208855		H-FSGSpool_spk		1.13397	1.05271	0.0771962		H-FSGSpool_spk		1.05655	1.00697	0.0492402

## Sheet: SupT7
Sample stability A) 3-Day Freeze/Thaw (FT), room temperature (RT), and 4C for 2 and 4 hours B) Autosampler stability at 10C for 0, 48, and 96h
A	3-Day Freeze/Thaw (FT), room temperature (RT), and ice stability (2h and 4h)
	Nephrin-ELVLVTGPSDNQAK						Podocalyxin-LGDQGPPEEAEDR						Podocin-APAATVVDVDEVR
		measured conc	%RE	%CV	Group			measured conc	%RE	%CV	Group			measured conc	%RE	%CV	Group
	QCA_FT1_rep1	0.00488202	-0.20742	0.232463	QCA_FT1		QCA_FT1_rep1	0.0840607	-0.0198539	0.0698949	QCA_FT1		QCA_FT1_rep1	0.00580513	-0.190712	0.152222	QCA_FT1
	QCA_FT1_rep2	0.00558547	-0.0932173				QCA_FT1_rep2	0.0775172	-0.0961518				QCA_FT1_rep2	NA	N/A
	QCA_FT1_rep3	0.00757778	0.230226				QCA_FT1_rep3	0.0891719	0.0397428				QCA_FT1_rep3	0.00720557	0.00452134
	QCA_FT2_rep1	0.00703587	0.14225	0.0733035	QCA_FT2		QCA_FT2_rep1	0.101435	0.182736	0.0386529	QCA_FT2		QCA_FT2_rep1	0.00662207	-0.0768231	0.112531	QCA_FT2
	QCA_FT2_rep2	0.00617157	0.00193344				QCA_FT2_rep2	0.0950999	0.108863				QCA_FT2_rep2	0.00574677	-0.198848
	QCA_FT2_rep3	0.00625947	0.0162046				QCA_FT2_rep3	0.102049	0.189884				QCA_FT2_rep3	0.00720557	0.00452134
	QCA_FT3_rep1	0.00642063	0.0423674	0.0124621	QCA_FT3		QCA_FT3_rep1	0.100822	0.175587	0.0101345	QCA_FT3		QCA_FT3_rep1	0.00755565	0.053326	0.0226417	QCA_FT3
	QCA_FT3_rep2	0.00643528	0.0447458				QCA_FT3_rep2	0.0998006	0.163673				QCA_FT3_rep2	0.00790572	0.102129
	QCA_FT3_rep3	0.00656712	0.0661506				QCA_FT3_rep3	0.101844	0.187501				QCA_FT3_rep3	0.00773069	0.0777278
	QCA_RT_2h_rep1	0.00700658	0.137494	0.130924	QCA_RT_2h		QCA_RT_2h_rep1	0.0989832	0.154141	0.0247819	QCA_RT_2h		QCA_RT_2h_rep1	0.00720557	0.00452134	0.0410538	QCA_RT_2h
	QCA_RT_2h_rep2	0.00631808	0.0257185				QCA_RT_2h_rep2	0.102457	0.194649				QCA_RT_2h_rep2	0.00714722	-0.00361292
	QCA_RT_2h_rep3	0.00538031	-0.126524				QCA_RT_2h_rep3	0.103888	0.211327				QCA_RT_2h_rep3	0.00668042	-0.0686885
	QCA_RT_4h_rep1	0.00640598	0.039989	0.019951	QCA_RT_4h		QCA_RT_4h_rep1	0.101844	0.187501	0.0194357	QCA_RT_4h		QCA_RT_4h_rep1	0.00621361	-0.133767	0.186552	QCA_RT_4h
	QCA_RT_4h_rep2	0.00615692	-0.000445124				QCA_RT_4h_rep2	0.0979613	0.142227				QCA_RT_4h_rep2	0.00720557	0.00452134
	QCA_RT_4h_rep3	0.00625947	0.0162046				QCA_RT_4h_rep3	0.100005	0.166056				QCA_RT_4h_rep3	0.00492977	-0.312745
	QCA_4C_2h_rep1	0.00511652	-0.16935	0.221078	QCA_4C_2h		QCA_4C_2h_rep1	0.0973482	0.135077	0.0157688	QCA_4C_2h		QCA_4C_2h_rep1	0.00703052	-0.0198816	0.112064	QCA_4C_2h
	QCA_4C_2h_rep2	0.00759242	0.232604				QCA_4C_2h_rep2	0.0987788	0.151758				QCA_4C_2h_rep2	0.00603855	-0.158172
	QCA_4C_2h_rep3	0.00546824	-0.112249				QCA_4C_2h_rep3	0.0957131	0.116013				QCA_4C_2h_rep3	0.00755565	0.053326
	QCA_4C_4h_rep1	0.00737274	0.19694	0.105221	QCA_4C_4h		QCA_4C_4h_rep1	0.102253	0.192266	0.0614334	QCA_4C_4h		QCA_4C_4h_rep1	0.00831412	0.159065	0.109292	QCA_4C_4h
	QCA_4C_4h_rep2	0.0059811	-0.0289887				QCA_4C_4h_rep2	0.0912162	0.0635788				QCA_4C_4h_rep2	0.00773069	0.0777278
	QCA_4C_4h_rep3	0.00656712	0.0661506				QCA_4C_4h_rep3	0.0932603	0.0874132				QCA_4C_4h_rep3	0.00668042	-0.0686885
B	Autosampler stability
	Nephrin-ELVLVTGPSDNQAK
				QC-A			QC-B			QC-C
	Plate			0h	48h	96h	0h	48h	96h	0h	48h	96h
	Replicate 1			0.00697246	0.00630606	0.00712246	0.00635748	0.00816504	0.00900092	0.0559494	0.0707203	0.0705911
	Replicate 2			0.00603375	0.00679184	0.0104991	0.00637367	0.00858358	0.00894924	0.0755731	0.0743325	0.0816386
	Replicate 3			0.00491657	0.00647358	0.0071397	0.00677827	0.00843291	0.00758791	0.0694167	0.0708846	0.0754517
	Replicate 4			0.0043497	0.00731104	0.00784645	0.00737697	0.00978868	0.00727762	0.0681521	0.056397	0.0707589
	Replicate 5			0.00548331	0.00853336	0.00729486	0.00499754	0.00958786	0.00782921	0.0766765	0.0680908	0.0731064
	Replicate 6			0.00425251	0.00824875	0.00727762	0.00496515	0.0072943	0.00789815	0.0757307	0.089559	0.0734416
	Total Replicates / Plate			6	6	6	6	6	6	6	6	6
	Intra-Plate Analysis
	Mean			0.00533472	0.00727744	0.00786337	0.00614151	0.00864206	0.00809051	0.0702498	0.071664	0.0741647
	Variance			1.10184e-06	8.69494e-07	1.73731e-06	9.44969e-07	8.60094e-07	5.16986e-07	6.18552e-05	0.00011494	1.67056e-05
	CV (%)			19.6765	12.8131	16.7622	15.8283	10.7314	8.88717	11.1955	14.9601	5.51105
	Inaccuracy (%)			-0.133926	0.181468	0.276592	-0.109865	0.252558	0.172617	-0.0474078	-0.0282302	0.00567909
	Inter-Plate Analysis
	Mean			0.00682518			0.00762469			0.0720262
	Mean Intra-Plate Variance			1.23621e-06			7.74016e-07			6.45004e-05
	Inter-Plate Variance Component			1.54589e-06			1.59692e-06			-6.82002e-06
	Total Variance			2.78211e-06			2.37094e-06			5.76804e-05
	CV (%)			0.244384			0.201947			0.105444
	Inaccuracy (%)			0.108044			0.105103			-0.0233197
	STD and QCs with values <LLOQ, CV or RE > ±30%
	Day1:STD2-R1, STD3-R2, QCA_R6 48h:STD2-R1, STD5-R1, STD3-R2, STD9-R2,QCA_R5, QCA_R6, QCB_R4,QCB_R5 96h: STD6-R1, STD2, STD4, STD12 -R2, QCA_R2, QCB_R1.
	Podocalyxin-LGDQGPPEEAEDR
				QC-A			QC-B			QC-C
	Plate			0h	48h	96h	0h	48h	96h	0h	48h	96h
	Replicate 1			0.0822463	0.0909195	0.0925224	0.171805	0.164262	0.176598	1.0883	1.05896	1.14725
	Replicate 2			0.0836411	0.0871395	0.0875484	0.166835	0.178558	0.175605	1.0883	1.07062	1.07719
	Replicate 3			0.0878249	0.0855478	0.0917266	0.189891	0.196023	0.202406	1.04748	1.04535	1.0694
	Replicate 4			0.0784604	0.0821652	0.0851607	0.167829	0.16029	0.17501	1.08441	1.04924	1.04407
	Replicate 5			0.0748734	0.0775884	0.080584	0.167034	0.168432	0.180967	1.10189	1.07062	1.05771
	Replicate 6			0.0814493	0.0821652	0.0861556	0.164847	0.175183	0.177988	1.09218	1.09588	1.10639
	Total Replicates / Plate			6	6	6	6	6	6	6	6	6
	Intra-Plate Analysis
	Mean			0.0814159	0.0842543	0.087283	0.171373	0.173791	0.181429	1.08376	1.06511	1.08367
	Variance			1.96512e-05	2.15168e-05	1.95836e-05	8.75341e-05	0.000164142	0.000110107	0.000351585	0.000337595	0.00140924
	CV (%)			5.44484	5.50551	5.0701	5.4594	7.37194	5.78364	1.73015	1.72505	3.46415
	Inaccuracy (%)			-0.0506922	-0.0175973	0.0177172	-0.0897735	-0.0769314	-0.0363651	-0.0614326	-0.0775815	-0.0615108
	Inter-Plate Analysis
	Mean			0.0843177			0.175531			1.07751
	Mean Intra-Plate Variance			2.02505e-05			0.000120594			0.000699474
	Inter-Plate Variance Component			6.52991e-07			-1.7176e-05			5.72769e-05
	Total Variance			2.09035e-05			0.000103418			0.000756751
	CV (%)			0.0542239			0.0579355			0.0255302
	Inaccuracy (%)			-0.0168574			-0.06769			-0.0668416
	STD and QCs with values <LLOQ, CV or RE > ±30%
	Day1:STD3-R2, 48h:STD2-R2 96h:STD2-R2
	Podocin-APAATVVDVDEVR
				QC-A			QC-B			QC-C
	Plate			0h	48h	96h	0h	48h	96h	0h	48h	96h
	Replicate 1			0.00847838	0.00695429	0.00620942	0.0158233	0.0172142	0.0173296	0.802261	0.851348	0.963395
	Replicate 2			0.0113436	0.00916928	0.00880744	0.0228024	0.0164046	0.0162902	0.945849	0.916375	0.794761
	Replicate 3			0.00607667	0.00830496	0.00574179	0.0118124	0.0173221	0.0177453	1.10454	0.846335	0.931735
	Replicate 4			0.00832209	0.00556	0.00683294	0.0169692	0.0179697	0.0162902	0.838182	0.781014	0.842136
	Replicate 5			0.010458	0.011599	0.00896332	0.0168129	0.0188331	0.0158225	0.930477	0.896394	0.831604
	Replicate 6			0.00764483	0.00700832	0.00782018	0.0166567	0.0186173	0.0171217	0.930477	1.04569	0.915913
	Total Replicates / Plate			6	6	6	6	6	6	6	6	6
	Intra-Plate Analysis
	Mean			0.00872059	0.00809931	0.00739585	0.0168128	0.0177269	0.0167666	0.925298	0.889526	0.879924
	Variance			3.65272e-06	4.47687e-06	1.818e-06	1.23814e-05	8.50093e-07	5.49204e-07	0.0110665	0.00805047	0.0043925
	CV (%)			21.9161	26.124	18.2309	20.9288	5.20118	4.41999	11.369	10.0868	7.532
	Inaccuracy (%)			0.215729	0.129117	0.0310485	-0.087568	-0.0379634	-0.0900759	-0.0355498	-0.0728363	-0.0828442
	Inter-Plate Analysis
	Mean			0.00807192			0.0171021			0.898249
	Mean Intra-Plate Variance			3.31587e-06			4.59358e-06			0.0078365
	Inter-Plate Variance Component			-1.13349e-07			-4.72319e-07			-0.000734295
	Total Variance			3.20252e-06			4.12126e-06			0.0071022
	CV (%)			0.221702			0.118704			0.0938209
	Inaccuracy (%)			0.125298			-0.0718691			-0.0637434
	STD and QCs with values <LLOQ, CV or RE > ±30%
	Day1:STD2-R1, QCA_R2, QCA_R5, QCB_R3 48h: STD12-R1, STD2-R2, STD4-R2, QCA_R5 96h:STD2-R1, STD4-R2,

## Sheet: SupT8
Sample statistics, HVs (a) and disease (b) in pM concentrations
	a) Control samples n=60. Summary statistics (pM)
	Target	Mean	Std dev	LLOQ	Median	Q1	Q3	IQR
	Nephrin	9.34389	5.09827	3.79	8.37434	5.54692	11.9476	6.40066
	Podocalyxin	188.057	130.357	21.68	152.331	84.1723	274.88	190.708
	Podocin	9.27808	9.06619	5.42	5.89889	2.7	12.2232	9.52316
	b) Disease samples n=20. Summary statistics (pM)
	Target	Mean	Std dev	LLOQ	Median	Q1	Q3	IQR
	Nephrin	12.8613	20.8491	3.79	5.85598	4.2611	7.21154	2.95043
	Podocalyxin	145.899	216.497	21.68	58.5318	39.9615	97.3538	57.3923
	Podocin	29.7613	61.5444	5.42	7.55113	2.7	12.2668	9.56676

## Sheet: SupT9
Absolute quantitation of nephrin, podocin and podocalyxin in 60 non-disease urine control samples with creatinine normalization in three different units used in literature.
Control Urine Samples		Analyte Concentration (nM)			Analyte Concentration (pM)			Creatinine	pmol analyte / mmol creatinine			ug/L = ng/mL(protein equivalent)			ug analyte/mmol creatinine
Sample	Group	Nephrin	Podocalyxin	Podocin	Nephrin	Podocalyxin	Podocin	mmol/L	Nephrin	Podocalyxin	Podocin	Nephrin	Podocalyxin	Podocin	Nephrin	Podocalyxin	Podocin
Urine_S1	MALE<40	0.0116245	0.328284	0.0027	11.6245	328.284	2.7	21.7026	0.535627	15.1265	0.124409	1.56631	19.2489	0.113943	0.0721714	0.886939	0.00525018
Urine_S2	MALE<40	0.0190999	0.298626	0.0027	19.0999	298.626	2.7	31.1174	0.6138	9.59674	0.0867682	2.57355	17.5099	0.113943	0.0827047	0.562705	0.0036617
Urine_S3	MALE<40	0.00581511	0.0642629	0.0027	5.81511	64.2629	2.7	15.2758	0.380675	4.20684	0.17675	0.78354	3.76805	0.113943	0.0512929	0.246668	0.00745903
Urine_S4	MALE<40	0.0019	0.0377096	0.0027	1.9	37.7096	2.7	2.29844	0.826646	16.4066	1.17471	0.25601	2.2111	0.113943	0.111384	0.962	0.0495738
Urine_S5	MALE<40	0.00844073	0.166234	0.0227	8.44073	166.234	22.7	12.5088	0.674781	13.2894	1.81472	1.13732	9.74716	0.957963	0.0909213	0.779222	0.0765829
Urine_S6	MALE<40	0.00981767	0.377656	0.0027	9.81767	377.656	2.7	31.7185	0.309525	11.9065	0.0851237	1.32285	22.1439	0.113943	0.041706	0.698137	0.00359231
Urine_S7	MALE<40	0.0080258	0.207513	0.0222453	8.0258	207.513	22.2453	26.5912	0.301821	7.80383	0.836564	1.08141	12.1675	0.938772	0.040668	0.457577	0.0353038
Urine_S8	MALE<40	0.00586681	0.0731725	0.0027	5.86681	73.1725	2.7	19.7578	0.296937	3.70348	0.136655	0.790506	4.29047	0.113943	0.0400099	0.217153	0.00576698
Urine_S9	MALE<40	0.0106301	0.152729	0.0027	10.6301	152.729	2.7	27.8465	0.381739	5.48465	0.09696	1.43232	8.95524	0.113943	0.0514363	0.321593	0.00409181
Urine_S10	MALE<40	0.00971816	0.18946	0.0156964	9.71816	189.46	15.6964	10.7054	0.907777	17.6975	1.4662	1.30944	11.109	0.662403	0.122316	1.0377	0.0618753
Urine_S11	MALE<40	0.010398	0.151934	0.0113282	10.398	151.934	11.3282	17.7511	0.585769	8.55915	0.638171	1.40105	8.90865	0.478062	0.0789277	0.501866	0.0269315
Urine_S12	MALE<40	0.0291446	0.389495	0.0176978	29.1446	389.495	17.6978	27.9173	1.04396	13.9518	0.633939	3.927	22.8381	0.746867	0.140666	0.818062	0.0267529
Urine_S13	MALE<40	0.00531839	0.0638123	0.00665473	5.31839	63.8123	6.65473	4.74717	1.12033	13.4422	1.40183	0.716611	3.74163	0.280836	0.150955	0.788182	0.0591586
Urine_S14	MALE<40	0.0131483	0.304559	0.017334	13.1483	304.559	17.334	16.5223	0.795792	18.4333	1.04913	1.77163	17.8578	0.731511	0.107227	1.08083	0.0442742
Urine_S15	MALE<40	0.00812539	0.0807384	0.0141799	8.12539	80.7384	14.1799	6.23232	1.30375	12.9548	2.27521	1.09483	4.73409	0.598404	0.17567	0.759604	0.0960162
Urine_S16	MALE>40	0.0119062	0.6313	0.0027	11.9062	631.3	2.7	8.28324	1.43738	76.2141	0.325959	1.60426	37.0163	0.113943	0.193675	4.46881	0.0137558
Urine_S17	MALE>40	0.00847392	0.405274	0.0284267	8.47392	405.274	28.4267	14.1089	0.600607	28.7247	2.0148	1.14179	23.7632	1.19963	0.0809271	1.68427	0.0850266
Urine_S18	MALE>40	0.00621573	0.0703846	0.0027	6.21573	70.3846	2.7	6.69201	0.928829	10.5177	0.403466	0.83752	4.127	0.113943	0.125152	0.616706	0.0170267
Urine_S19	MALE>40	0.0133801	0.245176	0.0284267	13.3801	245.176	28.4267	20.5711	0.650431	11.9185	1.38188	1.80286	14.3759	1.19963	0.0876404	0.698841	0.0583165
Urine_S20	MALE>40	0.00649814	0.072376	0.0027	6.49814	72.376	2.7	4.42893	1.46721	16.3417	0.609629	0.875573	4.24376	0.113943	0.197694	0.958193	0.0257269
Urine_S21	MALE>40	0.0123369	0.286755	0.00689756	12.3369	286.755	6.89756	22.7458	0.54238	12.607	0.303246	1.66229	16.8139	0.291084	0.0730814	0.73921	0.0127973
Urine_S22	MALE>40	0.0019	0.0341214	0.0027	1.9	34.1214	2.7	1.52051	1.24958	22.4408	1.77572	0.25601	2.00071	0.113943	0.168371	1.31581	0.0749372
Urine_S23	MALE>40	0.00508568	0.0944721	0.0027	5.08568	94.4721	2.7	5.10962	0.995316	18.4891	0.528415	0.685255	5.53937	0.113943	0.134111	1.08411	0.0222997
Urine_S24	MALE>40	0.00465344	0.120332	0.00558622	4.65344	120.332	5.58622	10.4668	0.444592	11.4966	0.53371	0.627014	7.05567	0.235744	0.0599053	0.674103	0.0225231
Urine_S25	MALE>40	0.0054015	0.270922	0.0027	5.4015	270.922	2.7	16.9554	0.31857	15.9784	0.159241	0.727808	15.8855	0.113943	0.0429248	0.936896	0.00672012
Urine_S26	MALE>40	0.00543474	0.134845	0.00877929	5.43474	134.845	8.77929	2.82885	1.92118	47.6676	3.10348	0.732287	7.90662	0.370495	0.258864	2.79499	0.13097
Urine_S27	MALE>40	0.00506906	0.092283	0.00926485	5.06906	92.283	9.26485	4.80905	1.05407	19.1894	1.92654	0.683016	5.41102	0.390986	0.142027	1.12517	0.0813021
Urine_S28	MALE>40	0.0195641	0.320508	0.0027	19.5641	320.508	2.7	30.6754	0.637778	10.4484	0.0880184	2.6361	18.793	0.113943	0.0859354	0.61264	0.00371447
Urine_S29	MALE>40	0.00601636	0.0727742	0.0027	6.01636	72.7742	2.7	8.74293	0.68814	8.32378	0.308821	0.810656	4.26712	0.113943	0.0927213	0.488065	0.0130326
Urine_S30	MALE>40	0.0108125	0.171794	0.00896138	10.8125	171.794	8.96138	6.97489	1.5502	24.6304	1.2848	1.45689	10.0732	0.378179	0.208877	1.4442	0.0542201
Urine_S31	FEMALE<40	0.0139263	0.217429	0.0411418	13.9263	217.429	41.1418	22.0562	0.6314	9.85793	1.86532	1.87646	12.7489	1.73623	0.0850761	0.57802	0.0787182
Urine_S32	FEMALE<40	0.0019	0.0542503	0.0027	1.9	54.2503	2.7	4.34936	0.436846	12.4732	0.62078	0.25601	3.18097	0.113943	0.0588614	0.731364	0.0261976
Urine_S33	FEMALE<40	0.00875601	0.192833	0.00638154	8.75601	192.833	6.38154	10.5021	0.833738	18.3614	0.607643	1.1798	11.3068	0.269307	0.112339	1.07662	0.0256431
Urine_S34	FEMALE<40	0.00702963	0.122122	0.0060962	7.02963	122.122	6.0962	17.1676	0.409471	7.11349	0.355099	0.947187	7.1606	0.257266	0.0551729	0.4171	0.0149855
Urine_S35	FEMALE<40	0.00508568	0.0440877	0.0027	5.08568	44.0877	2.7	2.91726	1.74331	15.1127	0.925527	0.685255	2.58508	0.113943	0.234897	0.886135	0.0390582
Urine_S36	FEMALE<40	0.0121432	0.474194	0.0027	12.1432	474.194	2.7	21.5347	0.563891	22.02	0.125379	1.6362	27.8044	0.113943	0.0759798	1.29115	0.00529113
Urine_S37	FEMALE<40	0.014522	0.326307	0.0337568	14.522	326.307	33.7568	15.1786	0.956745	21.4979	2.22397	1.95673	19.133	1.42457	0.128914	1.26053	0.093854
Urine_S38	FEMALE<40	0.0019	0.0221978	0.0027	1.9	22.1978	2.7	3.71287	0.511733	5.97861	0.7272	0.25601	1.30157	0.113943	0.068952	0.350556	0.0306886
Urine_S39	FEMALE<40	0.00912102	0.167029	0.0261848	9.12102	167.029	26.1848	10.9264	0.834765	15.2866	2.39646	1.22898	9.79373	1.10502	0.112478	0.896333	0.101133
Urine_S40	FEMALE<40	0.00528515	0.066999	0.00570157	5.28515	66.999	5.70157	10.9707	0.481754	6.10712	0.519711	0.712132	3.92849	0.240612	0.0649124	0.358091	0.0219323
Urine_S41	FEMALE<40	0.00744476	0.111383	0.0027	7.44476	111.383	2.7	27.4222	0.271487	4.06177	0.0984603	1.00312	6.53093	0.113943	0.0365807	0.238162	0.00415513
Urine_S42	FEMALE<40	0.01943	0.215446	0.0159996	19.43	215.446	15.9996	13.5431	1.43467	15.9081	1.18138	2.61804	12.6327	0.675201	0.193311	0.932773	0.0498556
Urine_S43	FEMALE<40	0.0160932	0.13723	0.0107214	16.0932	137.23	10.7214	10.1839	1.58026	13.4752	1.05278	2.16843	8.04647	0.452453	0.212928	0.790119	0.0444284
Urine_S44	FEMALE<40	0.0097845	0.338164	0.0027	9.7845	338.164	2.7	22.2684	0.43939	15.1858	0.121248	1.31838	19.8282	0.113943	0.0592042	0.890421	0.00511679
Urine_S45	FEMALE<40	0.0113594	0.131863	0.0027	11.3594	131.863	2.7	15.0371	0.755422	8.76917	0.179556	1.53059	7.7318	0.113943	0.101787	0.514181	0.00757742
Urine_S46	FEMALE>40	0.015958	0.352949	0.0027	15.958	352.949	2.7	23.0728	0.691634	15.2972	0.117021	2.15021	20.6952	0.113943	0.0931921	0.896949	0.00493839
Urine_S47	FEMALE>40	0.0157295	0.409218	0.0027	15.7295	409.218	2.7	29.7472	0.528772	13.7565	0.0907649	2.11942	23.9945	0.113943	0.0712478	0.806614	0.00383037
Urine_S48	FEMALE>40	0.0120718	0.239232	0.0115709	12.0718	239.232	11.5709	7.78819	1.55002	30.7173	1.4857	1.62658	14.0274	0.488305	0.208852	1.80111	0.0626981
Urine_S49	FEMALE>40	0.00782661	0.161468	0.0247304	7.82661	161.468	24.7304	7.13402	1.09708	22.6336	3.46654	1.05457	9.46769	1.04365	0.147823	1.32712	0.146292
Urine_S50	FEMALE>40	0.0109267	0.182387	0.0027	10.9267	182.387	2.7	11.4392	0.955199	15.9441	0.236031	1.47228	10.6943	0.113943	0.128705	0.93488	0.00996074
Urine_S51	FEMALE>40	0.00613266	0.104222	0.0108427	6.13266	104.222	10.8427	4.80905	1.27523	21.672	2.25465	0.826327	6.11104	0.457575	0.171827	1.27074	0.0951487
Urine_S52	FEMALE>40	0.00649814	0.124905	0.00707967	6.49814	124.905	7.07967	6.50636	0.998736	19.1974	1.08812	0.875573	7.32382	0.298769	0.134572	1.12564	0.0459196
Urine_S53	FEMALE>40	0.0106135	0.205133	0.0027	10.6135	205.133	2.7	9.20262	1.15332	22.2908	0.293395	1.43009	12.028	0.113943	0.1554	1.30702	0.0123816
Urine_S54	FEMALE>40	0.00746137	0.0900938	0.0142405	7.46137	90.0938	14.2405	6.21464	1.20061	14.497	2.29145	1.00536	5.28265	0.600964	0.161773	0.850034	0.0967013
Urine_S55	FEMALE>40	0.00496932	0.0590317	0.00799022	4.96932	59.0317	7.99022	5.49859	0.903745	10.7358	1.45314	0.669576	3.46132	0.337195	0.121772	0.629493	0.061324
Urine_S56	FEMALE>40	0.00830796	0.129478	0.0027	8.30796	129.478	2.7	16.593	0.500691	7.80316	0.162719	1.11943	7.59193	0.113943	0.0674641	0.457538	0.00686691
Urine_S57	FEMALE>40	0.0160932	0.417103	0.0027	16.0932	417.103	2.7	15.6294	1.02967	26.6871	0.172751	2.16843	24.4569	0.113943	0.13874	1.5648	0.00729027
Urine_S58	FEMALE>40	0.00558431	0.14796	0.0174553	5.58431	147.96	17.4553	5.46322	1.02216	27.083	3.19505	0.752441	8.67566	0.73663	0.137728	1.58801	0.134834
Urine_S59	FEMALE>40	0.00442066	0.0438884	0.00841511	4.42066	43.8884	8.41511	2.2454	1.96876	19.5459	3.74771	0.595648	2.5734	0.355126	0.265274	1.14607	0.158157
Urine_S60	FEMALE>40	0.00443728	0.0853169	0.0085972	4.43728	85.3169	8.5972	3.98692	1.11296	21.3992	2.15635	0.597889	5.00256	0.362811	0.149963	1.25474	0.0910003
	min	0.0019	0.0221978	0.0027	1.9	22.1978	2.7	1.52051	0.271487	3.70348	0.0851237	0.25601	1.30157	0.113943	0.0365807	0.217153	0.00359231	min
	MAX	0.0291446	0.6313	0.0411418	29.1446	631.3	41.1418	31.7185	1.96876	76.2141	3.74771	3.927	37.0163	1.73623	0.265274	4.46881	0.158157	MAX
	mean	0.00934389	0.188057	0.00927808	9.34389	188.057	9.27808	13.3451	0.873978	16.467	1.03261	1.25901	11.0267	0.391544	0.117762	0.965543	0.0435773	mean
	std.s	0.00509827	0.130357	0.00906619	5.09827	130.357	9.06619	8.67811	0.426786	10.9103	0.960988	0.686951	7.64348	0.382602	0.0575059	0.639724	0.0405546	std.s
	median	0.00837434	0.152331	0.00589889	8.37434	152.331	5.89889	10.9486	0.830192	15.1196	0.636055	1.12838	8.93194	0.248939	0.111862	0.886537	0.0268422	median
	Q1	0.00554692	0.0841723	0.0027	5.54692	84.1723	2.7	6.03563	0.533913	10.5004	0.178854	0.747403	4.93544	0.113943	0.0719405	0.615689	0.00754782	Q1
	Q3	0.0119476	0.27488	0.0122232	11.9476	274.88	12.2232	19.9611	1.1148	19.2845	1.55821	1.60984	16.1176	0.51583	0.150211	1.13075	0.0657579	Q3
	IQR	0.00640066	0.190708	0.00952316	6.40066	190.708	9.52316	13.9255	0.58089	8.78414	1.37935	0.862438	11.1821	0.401887	0.0782703	0.515058	0.0582101	IQR
	LLOQ	0.00379346	0.0216769	0.00541923	3.79346	21.6769	5.41923
	# of values <LLOQ	4	0	28
	% of values <LLOQ	0.0666667	0	0.466667
	inputed (LLOQ*0.5)	0.0019	0.011	0.0027	1.9	11	2.7

## Sheet: SupT10
Absolute quantitation of nephrin, podocin and podocalyxin in 18 FSGS and 2 MCD samples, with creatinine normalization in three different units used in literature.
					Analyte Concentration (nM)			Analyte Concentration (pM)			Creatinine	pmol analyte / mmol creatinine			ug/L = ng/mL(protein equivalent)			ug analyte/mmol creatinine
S. Type	Sample	Dil Factor	protein (mg/mL)	uPCR	Nephrin	Podocalyxin	Podocin	Nephrin	Podocalyxin	Podocin	mmol/L	Nephrin	Podocalyxin	Podocin	Nephrin	Podocalyxin	Podocin	Nephrin	Podocalyxin	Podocin
MCD	S08	7.14802	28.5921	12.747	0.0459369	0.445929	0.209257	45.9369	445.929	209.257	15.5941	2.94579	28.5961	13.419	6.18963	26.147	8.83086	0.396922	1.67673	0.566296
FSGS	S11	1	0.816555	1.213	0.00406856	0.0235632	0.0027	4.06856	23.5632	2.7	5.37482	0.756967	4.38399	0.502342	0.548206	1.38163	0.113943	0.101995	0.257055	0.0211993
FSGS	S12	1	0.88681	0.539	0.0102627	0.0417777	0.00687568	10.2627	41.7777	6.87568	9.56506	1.07293	4.36774	0.718833	1.38281	2.44964	0.290161	0.144569	0.256103	0.0303355
FSGS	S14	1.30229	5.20916	6.6	0.00590771	0.0431141	0.0105375	5.90771	43.1141	10.5375	7.16054	0.825037	6.02107	1.4716	0.796016	2.528	0.444692	0.111167	0.353045	0.0621031
MCD	S15	1	0.145788	0.076	0.00651757	0.550396	0.0281292	6.51757	550.396	28.1292	12.9685	0.502568	42.4409	2.16904	0.87819	32.2725	1.18708	0.067717	2.48852	0.0915355
FSGS	S16	17.7832	35.5664	43.93	0.0907988	0.842927	0.203936	90.7988	842.927	203.936	14.0117	6.48023	60.1589	14.5547	12.2344	49.425	8.60631	0.873159	3.52742	0.614225
FSGS	S17	1	0.956507	1.281	0.00429186	0.0640232	0.00822658	4.29186	64.0232	8.22658	5.58699	0.768189	11.4593	1.47245	0.578294	3.754	0.34717	0.103507	0.671918	0.062139
FSGS	S18	1	3.18236	0.622	0.00412021	0.0345128	0.00876688	4.12021	34.5128	8.76688	8.59264	0.479505	4.01656	1.02028	0.555166	2.02366	0.369971	0.0646094	0.235511	0.0430567
FSGS	S19	4.37405	17.4962	9.042	0.0250561	0.215527	0.0510472	25.0561	215.527	51.0472	17.1234	1.46327	12.5867	2.98114	3.37611	12.6374	2.15424	0.197163	0.73802	0.125807
FSGS	S20	1	0.679948	1.683	0.0041673	0.011	0.0027	4.1673	11	2.7	3.84547	1.08369	2.86051	0.702124	0.561511	0.644985	0.113943	0.146019	0.167726	0.0296303
FSGS	S21	1	0.729573	1.364	0.00401843	0.0298243	0.00667303	4.01843	29.8243	6.67303	4.87977	0.823488	6.11182	1.36749	0.541452	1.74875	0.281608	0.110958	0.358366	0.0577093
FSGS	S22	1.01639	4.06556	3.31	0.00462156	0.104752	0.00939107	4.62156	104.752	9.39107	10.1662	0.454601	10.304	0.923754	0.622719	6.14214	0.396312	0.0612539	0.604173	0.0389834
FSGS	S23	1.49856	5.99423	6.828	0.00611974	0.0545294	0.0027	6.11974	54.5294	2.7	8.2744	0.739599	6.59013	0.326308	0.824586	3.19733	0.113943	0.0996551	0.386412	0.0137705
FSGS	S24	1	1.53973	1.253	0.00513625	0.0319343	0.0027	5.13625	31.9343	2.7	8.52192	0.60271	3.74731	0.31683	0.692068	1.87247	0.113943	0.0812103	0.219723	0.0133705
FSGS	S25	1	0.619172	2.032	0.00416882	0.0560647	0.0027	4.16882	56.0647	2.7	3.15594	1.32094	17.7648	0.855529	0.561716	3.28736	0.113943	0.177987	1.04164	0.0361042
FSGS	S26	1	3.36413	3.211	0.00669966	0.0904483	0.0027	6.69966	90.4483	2.7	8.38048	0.799436	10.7927	0.322177	0.902726	5.30344	0.113943	0.107718	0.632832	0.0135962
FSGS	S27	1.06142	4.24566	2.114	0.00472634	0.0609989	0.0110256	4.72634	60.9989	11.0256	11.8193	0.399883	5.16096	0.932843	0.636837	3.57667	0.46529	0.053881	0.302613	0.0393669
FSGS	S28	1	2.99669	2.98	0.00874717	0.0948877	0.00647037	8.74717	94.8877	6.47037	8.5838	1.01903	11.0543	0.753788	1.17861	5.56374	0.273056	0.137306	0.648167	0.0318106
FSGS	S29	1.29727	5.18908	3.178	0.00605635	0.0432521	0.0027	6.05635	43.2521	2.7	12.1729	0.497527	3.55314	0.221804	0.816045	2.53608	0.113943	0.0670378	0.208338	0.00936035
FSGS	S30	1	2.28131	4.837	0.00580424	0.0785266	0.0159904	5.80424	78.5266	15.9904	3.9162	1.48211	20.0518	4.08314	0.782075	4.60441	0.67481	0.199703	1.17574	0.172313
		min		0.076	0.00401843	0.011	0.0027	4.01843	11	2.7	3.15594	0.399883	2.86051	0.221804	0.541452	0.644985	0.113943	0.053881	0.167726	0.00936035	min
		MAX		43.93	0.0907988	0.842927	0.209257	90.7988	842.927	209.257	17.1234	6.48023	60.1589	14.5547	12.2344	49.425	8.83086	0.873159	3.52742	0.614225	MAX
		mean		5.442	0.0128613	0.145899	0.0297613	12.8613	145.899	29.7613	8.98471	1.22588	13.6011	2.45576	1.73296	8.55481	1.25596	0.165177	0.797502	0.103636	mean
		std.s		9.60883	0.0208491	0.216497	0.0615444	20.8491	216.497	61.5444	3.99489	1.3617	14.7317	4.06169	2.80925	12.6943	2.59724	0.183478	0.863794	0.171408	std.s
		median		2.547	0.00585598	0.0585318	0.00755113	5.85598	58.5318	7.55113	8.55286	0.811462	8.44705	0.928299	0.789046	3.43201	0.318665	0.109338	0.495293	0.0391751	median
		Q1		1.274	0.0042611	0.0399615	0.0027	4.2611	39.9615	2.7	5.53395	0.577674	4.37993	0.652179	0.574149	2.34314	0.113943	0.077837	0.256817	0.0275226	Q1
		Q3		5.27775	0.00721154	0.0973538	0.0122668	7.21154	97.3538	12.2668	11.9077	1.143	13.8812	1.6466	0.971697	5.70834	0.51767	0.154011	0.813925	0.0694881	Q3
		IQR		4.00375	0.00295043	0.0573923	0.00956676	2.95043	57.3923	9.56676	6.37376	0.56533	9.50129	0.99442	0.397547	3.3652	0.403727	0.0761737	0.557108	0.0419655	IQR
		LLOQ			0.00379346	0.0216769	0.00541923	3.79346	21.6769	5.41923
		# of values <LLOQ			0	1	7
		% of values <LLOQ			0	0.05	0.35
		inputed (LLOQ*0.5)			0.0019	0.011	0.0027	1.9	11	2.7
